# Supplementary material for: OsKEAP1 Interacts with OsABI5 and Its Downregulation Increases the Transcription of OsABI5 and the ABA Response Genes in Germinating Rice Seeds
Source: Plants (Basel). 2021 Mar 11;10(3):527. doi: 10.3390/plants10030527 (PMC8001349; doi:10.3390/plants10030527)
Supplement: Supplementary file 1 [file plants-10-00527-s001.zip]

Archive with 2 entries (2 files):
- Supplementary_Figures 1 and 2.docx
- Datasheet 1.xlsx
