# Supplementary material for: OsKEAP1 Interacts with OsABI5 and Its Downregulation Increases the Transcription of OsABI5 and the ABA Response Genes in Germinating Rice Seeds
Source: Plants (Basel). 2021 Mar 11;10(3):527. doi: 10.3390/plants10030527 (PMC8001349; doi:10.3390/plants10030527)
Supplement: Supplementary file 1 [file plants-10-00527-s001.zip › Datasheet 1.xlsx]

## Sheet: Sheet1
Search results for NRF2 homologs in rice (updated on 28 Feb 2021; proteins are listed with "percentage of identity" as the main priority )
Description	Max Score	Total Score	Query Cover	E value	Per. Ident	Acc. Len	Accession
hypothetical protein EE612_006947 [Oryza sativa]	75.1	75.1	0.08	7e-14	0.3878	323	KAB8084391.1
hypothetical protein DAI22_01g407100 [Oryza sativa Japonica Group]	75.1	75.1	0.08	1e-13	0.3878	376	KAF2953417.1
hypothetical protein OsJ_04142 [Oryza sativa Japonica Group]	75.1	75.1	0.08	1e-13	0.3878	384	EEE55706.1
hypothetical protein OsI_04509 [Oryza sativa Indica Group]	75.1	75.1	0.08	1e-13	0.3878	384	EEC71844.1
bZIP transcription factor ABI5 homolog [Oryza sativa Japonica Group]	75.1	75.1	0.08	1e-13	0.3878	388	XP_015628684.1
ABSCISIC ACID-INSENSITIVE 5-like protein 2 isoform X1 [Oryza sativa Japonica Group]	75.1	75.1	0.07	9e-14	0.3617	335	XP_015638733.1
hypothetical protein OsJ_19012 [Oryza sativa Japonica Group]	75.1	75.1	0.07	9e-14	0.3617	331	EEE64180.1
bZIP transcription factor 12-like [Oryza sativa Japonica Group]	77	77	0.11	9e-15	0.3529	267	XP_015639395.1
OSE2-like protein [Oryza sativa Japonica Group]	73.9	73.9	0.11	2e-14	0.3529	179	AAO72626.1
RecName: Full=Transcription factor TGAL9; AltName: Full=bZIP transcription factor 17; Short=OsbZIP17 [Oryza sativa Japonica Group]	63.5	63.5	0.06	5e-10	0.35	355	Q0E342.2
transcription factor TGAL9-like isoform X2 [Oryza sativa Japonica Group]	63.5	63.5	0.06	9e-10	0.35	503	XP_015626936.1
transcription factor TGAL9-like isoform X1 [Oryza sativa Japonica Group]	63.5	63.5	0.06	9e-10	0.35	504	XP_015626935.1
hypothetical protein OsI_06223 [Oryza sativa Indica Group]	63.2	63.2	0.06	1e-09	0.35	448	EEC72670.1
hypothetical protein OsJ_05742 [Oryza sativa Japonica Group]	62.8	62.8	0.06	1e-09	0.35	452	EEE56496.1
hypothetical protein OsJ_27642 [Oryza sativa Japonica Group]	78.6	78.6	0.08	2e-14	0.3333	571	EEE68849.1
Raba1 [Oryza sativa]	67.8	67.8	0.08	3e-13	0.3333	90	AAL86016.1
bZIP-type transcription factor ABI5 isoform 1 [Oryza sativa]	78.2	78.2	0.11	1e-14	0.3284	378	ABM90394.1
bZIP transcription factor family protein, expressed [Oryza sativa Japonica Group]	74.7	74.7	0.07	3e-14	0.3256	219	ABF95681.1
ABSCISIC ACID-INSENSITIVE 5-like protein 2 [Oryza sativa Japonica Group]	73.9	73.9	0.07	6e-14	0.3256	237	XP_015632165.1
hypothetical protein OsJ_10665 [Oryza sativa Japonica Group]	73.9	73.9	0.07	6e-14	0.3256	232	EEE58973.1
hypothetical protein OsI_11360 [Oryza sativa Indica Group]	69.7	69.7	0.07	3e-13	0.3256	150	EEC75154.1
Os08g0471950 [Oryza sativa Japonica Group]	73.9	73.9	0.08	1e-13	0.32	282	BAT05851.1
transcription factor TGA2.1 [Oryza sativa Japonica Group]	67.8	67.8	0.07	2e-11	0.3191	334	XP_015647505.1
transcription factor TGAL8 isoform X4 [Oryza sativa Japonica Group]	66.2	66.2	0.07	8e-11	0.3191	365	XP_015644003.1
transcription factor TGAL8 isoform X3 [Oryza sativa Japonica Group]	65.9	65.9	0.07	1e-10	0.3191	380	XP_015644002.1
transcription factor TGAL8 isoform X2 [Oryza sativa Japonica Group]	65.5	65.5	0.07	2e-10	0.3191	451	XP_015644001.1
hypothetical protein EE612_035330 [Oryza sativa]	65.5	65.5	0.07	2e-10	0.3191	451	KAB8103103.1
transcription factor TGAL8 isoform X1 [Oryza sativa Japonica Group]	65.5	65.5	0.07	2e-10	0.3191	460	XP_015643999.1
hypothetical protein OsI_23702 [Oryza sativa Indica Group]	65.1	65.1	0.07	3e-10	0.3191	451	EEC80974.1
hypothetical protein OsI_23699 [Oryza sativa Indica Group]	60.5	60.5	0.07	6e-10	0.3191	159	EEC80973.1
hypothetical protein OsI_24492 [Oryza sativa Indica Group]	40.8	40.8	0.03	0.002	0.3182	122	EAZ02389.1
Os03g0322700 [Oryza sativa Japonica Group]	76.3	76.3	0.09	1e-14	0.3158	244	BAS83955.1
hypothetical protein OsI_32216 [Oryza sativa Indica Group]	73.9	73.9	0.07	3e-14	0.3125	206	EAZ09921.1
hypothetical protein [Oryza sativa Japonica Group]	73.9	73.9	0.07	3e-14	0.3125	207	BAC79182.1
Os09g0540800 [Oryza sativa Japonica Group]	73.2	73.2	0.07	2e-13	0.3125	272	BAH94692.1
putative transcription factor [Oryza sativa Japonica Group]	68.9	68.9	0.07	5e-13	0.3125	154	AAL79735.1
hypothetical protein DAI22_06g287100 [Oryza sativa Japonica Group]	68.9	68.9	0.07	5e-13	0.3125	152	KAF2928547.1
hypothetical protein [Oryza sativa Japonica Group]	69.3	69.3	0.07	6e-12	0.3125	321	BAD61737.1
hypothetical protein OsI_37757 [Oryza sativa Indica Group]	55.8	55.8	0.09	2e-07	0.3125	382	EEC68988.1
hypothetical protein OsJ_30179 [Oryza sativa Japonica Group]	68.6	68.6	0.07	3e-12	0.3111	216	EEE70139.1
bZIP transcription factor [Oryza sativa Japonica Group]	54.3	54.3	0.1	2e-07	0.3088	201	ACF60482.1
hypothetical protein DAI22_12g063600 [Oryza sativa Japonica Group]	54.3	54.3	0.1	4e-07	0.3088	308	KAF2907010.1
uncharacterized protein At4g06598 [Oryza sativa Japonica Group]	54.3	54.3	0.1	6e-07	0.3088	369	XP_015618309.1
hypothetical protein OsJ_18675 [Oryza sativa Japonica Group]	73.6	73.6	0.1	7e-15	0.3077	128	EEE63851.1
hypothetical protein OsI_20100 [Oryza sativa Indica Group]	77	77	0.1	1e-14	0.3077	274	EAY98184.1
hypothetical protein DAI22_02g398500 [Oryza sativa Japonica Group]	40.4	40.4	0.04	0.002	0.3077	102	KAF2947843.1
ABSCISIC ACID-INSENSITIVE 5-like protein 2 isoform X3 [Oryza sativa Japonica Group]	75.9	75.9	0.1	4e-14	0.3065	325	XP_015638736.1
bZIP family transcription factor, putative, expressed [Oryza sativa Japonica Group]	56.2	56.2	0.09	1e-08	0.3016	150	ABA96077.1
hypothetical protein OsI_20418 [Oryza sativa Indica Group]	75.9	75.9	0.09	5e-14	0.3	329	EEC79438.1
hypothetical protein OsI_00868 [Oryza sativa Indica Group]	56.2	56.2	0.11	1e-07	0.2985	330	EEC70157.1
hypothetical protein EE612_041495 [Oryza sativa]	66.6	66.6	0.07	5e-11	0.2979	334	KAB8106950.1
hypothetical protein OsI_27401 [Oryza sativa Indica Group]	66.6	66.6	0.07	5e-11	0.2979	334	EEC82717.1
transcription factor TGA2 isoform X2 [Oryza sativa Japonica Group]	66.2	66.2	0.07	1e-10	0.2979	521	XP_015612566.1
transcription factor TGA2 isoform X1 [Oryza sativa Japonica Group]	66.2	66.2	0.07	1e-10	0.2979	523	XP_015612565.1
bZIP transcription factor [Oryza sativa]	65.1	65.1	0.07	2e-10	0.2979	333	BAB72061.1
hypothetical protein OsI_31848 [Oryza sativa Indica Group]	66.2	66.2	0.07	2e-10	0.2979	523	EEC84791.1
transcription factor TGA2.2 [Oryza sativa Japonica Group]	65.1	65.1	0.07	2e-10	0.2979	333	XP_015632465.1
ABSCISIC ACID-INSENSITIVE 5-like protein 2 isoform X2 [Oryza sativa Japonica Group]	79.7	79.7	0.11	3e-15	0.2973	333	XP_015638735.1
hypothetical protein OsJ_08504 [Oryza sativa Japonica Group]	81.6	81.6	0.1	7e-16	0.2969	342	EEE57861.1
bZIP transcription factor 23 [Oryza sativa Japonica Group]	81.6	81.6	0.1	8e-16	0.2969	357	XP_015625853.1
unknown protein [Oryza sativa Japonica Group]	74.7	74.7	0.1	4e-14	0.2969	247	AAT07607.1
uncharacterized protein LOC9271661 [Oryza sativa Japonica Group]	78.2	78.2	0.08	1e-15	0.2963	195	XP_015611345.1
bZIP transcription factor 46-like isoform X2 [Oryza sativa Japonica Group]	69.7	69.7	0.08	3e-13	0.2941	152	XP_025881763.1
hypothetical protein OsI_29562 [Oryza sativa Indica Group]	78.6	78.6	0.11	4e-15	0.2933	310	EEC83723.1
protein FD [Oryza sativa Japonica Group]	71.6	71.6	0.09	5e-14	0.2931	142	XP_015623884.1
hypothetical protein OsI_37892 [Oryza sativa Indica Group]	80.1	80.1	0.1	3e-15	0.2923	390	EAY82674.1
bZIP transcription factor 68 isoform X2 [Oryza sativa Japonica Group]	79.3	79.3	0.1	5e-15	0.2923	390	XP_015619718.1
bZIP transcription factor 68 isoform X1 [Oryza sativa Japonica Group]	79.3	79.3	0.1	6e-15	0.2923	391	XP_015619717.1
putative bZIP protein DPBF3 [Oryza sativa Japonica Group]	77.4	77.4	0.07	7e-15	0.2917	269	BAC79602.1
hypothetical protein OsI_27386 [Oryza sativa Indica Group]	77.4	77.4	0.07	8e-15	0.2917	273	EAZ05188.1
ABSCISIC ACID-INSENSITIVE 5-like protein 5 [Oryza sativa Japonica Group]	77.4	77.4	0.07	8e-15	0.2917	274	XP_015645810.1
hypothetical protein EE612_041471 [Oryza sativa]	77.4	77.4	0.07	8e-15	0.2917	276	KAB8106930.1
transcription factor TGAL6 isoform X1 [Oryza sativa Japonica Group]	67.4	67.4	0.07	4e-11	0.2917	414	XP_015636710.1
hypothetical protein OsJ_16330 [Oryza sativa Japonica Group]	66.6	66.6	0.07	6e-11	0.2917	357	EAZ32134.1
transcription factor TGAL6 isoform X3 [Oryza sativa Japonica Group]	66.6	66.6	0.07	6e-11	0.2917	370	XP_025880678.1
hypothetical protein OsI_17591 [Oryza sativa Indica Group]	66.6	66.6	0.07	6e-11	0.2917	355	EAY95724.1
transcription factor TGAL6 isoform X2 [Oryza sativa Japonica Group]	66.6	66.6	0.07	6e-11	0.2917	397	XP_015636713.1
hypothetical protein DAI22_04g278600 [Oryza sativa Japonica Group]	65.1	65.1	0.07	2e-10	0.2917	370	KAF2936086.1
hypothetical protein DAI22_04g278600 [Oryza sativa Japonica Group]	65.1	65.1	0.07	2e-10	0.2917	397	KAF2936085.1
basic leucine zipper 19 [Oryza sativa Japonica Group]	65.9	65.9	0.12	5e-11	0.2877	269	XP_015622790.1
hypothetical protein OsJ_06066 [Oryza sativa Japonica Group]	65.9	65.9	0.12	5e-11	0.2877	269	EAZ22407.1
hypothetical protein EE612_001013 [Oryza sativa]	66.2	66.2	0.12	7e-11	0.2877	328	KAB8080470.1
hypothetical protein DAI22_02g106700 [Oryza sativa Japonica Group]	65.1	65.1	0.12	1e-10	0.2877	272	KAF2943993.1
RecName: Full=Basic leucine zipper 2; Short=OsbZIP02; Short=bZIP protein 2 [Oryza sativa Japonica Group]	65.9	65.9	0.12	1e-10	0.2877	330	Q5QNI5.1
hypothetical protein OsI_06553 [Oryza sativa Indica Group]	64.7	64.7	0.12	1e-10	0.2877	276	EAY85192.1
basic leucine zipper 2 [Oryza sativa Japonica Group]	65.1	65.1	0.12	1e-10	0.2877	324	XP_015635844.1
hypothetical protein OsJ_00853 [Oryza sativa Japonica Group]	64.3	64.3	0.12	2e-10	0.2877	279	EAZ11009.1
hypothetical protein EE612_036523 [Oryza sativa]	76.3	76.3	0.09	2e-15	0.2857	166	KAB8103918.1
ABSCISIC ACID-INSENSITIVE 5-like protein 2 isoform X1 [Oryza sativa Japonica Group]	76.3	76.3	0.09	2e-15	0.2857	167	XP_015642449.1
Os06g0719500 [Oryza sativa Japonica Group]	76.6	76.6	0.09	6e-15	0.2857	232	BAS99530.1
hypothetical protein OsJ_33383 [Oryza sativa Japonica Group]	57	57	0.12	4e-08	0.2857	248	EAZ17835.1
hypothetical protein OsI_35556 [Oryza sativa Indica Group]	57	57	0.12	5e-08	0.2857	282	EEC67888.1
uncharacterized protein At4g06598 [Oryza sativa Japonica Group]	57	57	0.12	8e-08	0.2857	364	XP_015617316.1
hypothetical protein EE612_035463 [Oryza sativa]	43.1	43.1	0.07	0.0002	0.2857	91	KAB8103176.1
hypothetical protein [Oryza sativa Japonica Group]	42	42	0.07	0.0002	0.2857	71	BAD37381.1
hypothetical protein OsI_27750 [Oryza sativa Indica Group]	42	42	0.06	0.003	0.2857	247	EAZ05534.1
hypothetical protein OsJ_25981 [Oryza sativa Japonica Group]	42	42	0.06	0.003	0.2857	253	EAZ41459.1
transcription factor ILR3 [Oryza sativa Japonica Group]	42	42	0.06	0.004	0.2857	253	XP_015649810.1
helix-loop-helix-like protein [Oryza sativa Japonica Group]	41.2	41.2	0.06	0.004	0.2857	216	AAO72577.1
hypothetical protein EE612_025809 [Oryza sativa]	63.5	63.5	0.07	5e-11	0.28	155	KAB8097148.1
hypothetical protein EE612_009486 [Oryza sativa]	63.5	63.5	0.07	6e-10	0.28	373	KAB8086281.1
hypothetical protein EE612_036523 [Oryza sativa]	41.6	41.6	0.04	0.002	0.28	149	KAB8103921.1
Os06g0724000 [Oryza sativa Japonica Group]	41.6	41.6	0.04	0.002	0.28	150	BAS99567.1
hypothetical protein OsI_04566 [Oryza sativa Indica Group]	72	72	0.11	4e-13	0.2794	279	EEC71861.1
Os06g0601600 [Oryza sativa Japonica Group]	73.2	73.2	0.1	4e-15	0.2787	85	BAH93614.1
hypothetical protein EE612_006379 [Oryza sativa]	65.5	65.5	0.07	1e-10	0.2766	364	KAB8083960.1
transcription factor TGAL1-like isoform X2 [Oryza sativa Japonica Group]	65.1	65.1	0.07	1e-10	0.2766	329	XP_015639149.1
transcription factor TGAL1-like isoform X1 [Oryza sativa Japonica Group]	65.1	65.1	0.07	2e-10	0.2766	330	XP_025881449.1
hypothetical protein OsJ_03813 [Oryza sativa Japonica Group]	65.5	65.5	0.07	2e-10	0.2766	472	EAZ13886.1
bZIP transcription factor [Oryza sativa Japonica Group]	65.1	65.1	0.07	3e-10	0.2766	473	AAT28675.1
transcription factor TGAL1 [Oryza sativa Japonica Group]	65.1	65.1	0.07	3e-10	0.2766	472	XP_015651146.1
hypothetical protein OsI_04142 [Oryza sativa Indica Group]	65.1	65.1	0.07	3e-10	0.2766	473	EEC71673.1
transcription factor TGAL11 [Oryza sativa Japonica Group]	65.1	65.1	0.07	3e-10	0.2766	489	XP_015619722.1
bZIP transcription factor [Oryza sativa]	63.5	63.5	0.07	6e-10	0.2766	332	BAB72064.1
putative TGA2-like protein 2 [Oryza sativa Japonica Group]	63.2	63.2	0.07	8e-10	0.2766	332	AEF30410.1
hypothetical protein OsJ_04204 [Oryza sativa Japonica Group]	72.8	72.8	0.11	2e-14	0.274	144	EEE55723.1
OSE2 [Oryza sativa Indica Group]	73.6	73.6	0.11	5e-14	0.274	217	AAF65459.1
leucine zipper protein [Oryza sativa Japonica Group]	73.6	73.6	0.11	5e-14	0.274	217	AAB39320.1
bZIP transcription factor 12-like [Oryza sativa Japonica Group]	74.3	74.3	0.11	6e-14	0.274	266	XP_015612904.1
protein ABSCISIC ACID-INSENSITIVE 5 [Oryza sativa Japonica Group]	69.7	69.7	0.1	3e-13	0.2714	146	XP_015649649.1
hypothetical protein OsI_30164 [Oryza sativa Indica Group]	69.7	69.7	0.1	3e-13	0.2714	146	EAZ07910.1
Os01g0813100 [Oryza sativa Japonica Group]	79	79	0.09	5e-15	0.2712	346	BAS74890.1
hypothetical protein EE612_006426 [Oryza sativa]	78.2	78.2	0.09	1e-14	0.2712	350	KAB8083993.1
hypothetical protein OsI_04179 [Oryza sativa Indica Group]	78.6	78.6	0.09	1e-14	0.2712	443	EEC71688.1
hypothetical protein EE612_035168 [Oryza sativa]	66.6	66.6	0.09	5e-13	0.2679	75	KAB8102991.1
putative promoter-binding factor-like protein [Oryza sativa Japonica Group]	78.2	78.2	0.09	6e-15	0.2667	310	BAB90392.1
ABSCISIC ACID-INSENSITIVE 5-like protein 2 [Oryza sativa Japonica Group]	78.2	78.2	0.09	9e-15	0.2667	340	XP_015627754.1
hypothetical protein OsJ_19031 [Oryza sativa Japonica Group]	62	62	0.07	5e-10	0.2667	231	EEE64199.1
Os07g0543000 [Oryza sativa Japonica Group]	42.7	80.9	0.07	0.001	0.2667	214	BAT01986.1
hypothetical protein EE612_039845 [Oryza sativa]	42.7	42.7	0.07	0.001	0.2667	214	KAB8105796.1
hypothetical protein OsI_26369 [Oryza sativa Indica Group]	42.4	42.4	0.07	0.002	0.2667	256	EEC82221.1
transcription factor ILR3 [Oryza sativa Japonica Group]	42.4	42.4	0.07	0.002	0.2667	256	XP_015647705.1
bZIP transcription factor RISBZ3-like [Oryza sativa Japonica Group]	56.6	56.6	0.09	3e-08	0.2632	230	XP_015649077.1
hypothetical protein OsJ_27733 [Oryza sativa Japonica Group]	56.2	56.2	0.09	4e-08	0.2632	225	EAZ43143.1
putative bZIP protein DPBF3 [Oryza sativa Japonica Group]	80.1	80.1	0.09	3e-15	0.2623	366	BAD68217.1
putative transcription factor [Oryza sativa]	57	57	0.1	2e-09	0.2623	83	AAL77202.1
hypothetical protein OsJ_30013 [Oryza sativa Japonica Group]	59.3	59.3	0.1	9e-09	0.2623	315	EAZ45367.1
RITA-2 protein [Oryza sativa]	57	57	0.09	1e-09	0.2615	76	CAA04640.1
Os01g0813100 [Oryza sativa Japonica Group]	80.9	80.9	0.11	1e-15	0.2609	345	BAF06512.2
hypothetical protein OsI_09817 [Oryza sativa Indica Group]	69.7	69.7	0.15	9e-12	0.2604	429	EAY88362.1
hypothetical protein OsJ_09254 [Oryza sativa Japonica Group]	69.3	69.3	0.15	1e-11	0.2604	426	EAZ25438.1
transcription factor RF2b-like [Oryza sativa Japonica Group]	69.3	69.3	0.15	1e-11	0.2604	426	XP_015627932.1
putative bZIP protein HY5 [Oryza sativa Japonica Group]	61.6	61.6	0.08	3e-10	0.26	176	BAD32844.1
hypothetical protein OsI_23604 [Oryza sativa Indica Group]	61.2	61.2	0.08	7e-10	0.26	193	EEC80926.1
transcription factor HY5 [Oryza sativa Japonica Group]	59.7	59.7	0.08	2e-09	0.26	183	XP_015641260.1
hypothetical protein DAI22_01g412400 [Oryza sativa Japonica Group]	73.2	73.2	0.12	1e-13	0.2597	249	KAF2953503.1
basic leucine zipper 6 isoform X2 [Oryza sativa Japonica Group]	66.2	66.2	0.12	3e-11	0.2597	249	XP_025876860.1
basic leucine zipper 6 isoform X1 [Oryza sativa Japonica Group]	65.1	65.1	0.12	8e-11	0.2597	265	XP_015634100.1
hypothetical protein EE612_005809 [Oryza sativa]	65.1	65.1	0.12	8e-11	0.2597	265	KAB8083571.1
hypothetical protein OsI_09065 [Oryza sativa Indica Group]	84	84	0.13	1e-16	0.2593	360	EAY87653.1
hypothetical protein DAI22_06g286433 [Oryza sativa Japonica Group]	63.2	63.2	0.09	8e-11	0.2586	168	KAF2928538.1
hypothetical protein DAI22_08g183800 [Oryza sativa Japonica Group]	77.4	77.4	0.15	1e-14	0.2581	329	KAF2920079.1
bZIP transcription factor [Oryza sativa Japonica Group]	77	77	0.15	2e-14	0.2581	318	AAP92748.1
abscisic acid inducible bZIP protein [Oryza sativa Indica Group]	76.3	76.3	0.15	3e-14	0.2581	318	ALM55780.1
hypothetical protein EE612_044848 [Oryza sativa]	76.3	76.3	0.15	3e-14	0.2581	318	KAB8108842.1
bZIP transcription factor TRAB1 [Oryza sativa Japonica Group]	76.6	76.6	0.15	3e-14	0.2581	374	XP_015650926.1
transcription factor LG2 isoform X4 [Oryza sativa Japonica Group]	46.6	46.6	0.05	0.0002	0.2571	466	XP_025878132.1
Os06g0626950 [Oryza sativa Japonica Group]	39.7	39.7	0.05	0.004	0.2571	125	BAS98709.1
hypothetical protein OsI_22122 [Oryza sativa Indica Group]	79	79	0.12	6e-15	0.2568	363	EAZ00118.1
hypothetical protein DAI22_06g076800 [Oryza sativa Japonica Group]	78.6	78.6	0.12	6e-15	0.2568	324	KAF2925771.1
bZIP transcription factor 46-like [Oryza sativa Japonica Group]	78.6	78.6	0.12	6e-15	0.2568	324	XP_015640996.1
hypothetical protein OsJ_20562 [Oryza sativa Japonica Group]	79	79	0.12	7e-15	0.2568	363	EEE65317.1
RITA-2 protein [Oryza sativa Japonica Group]	74.3	74.3	0.11	2e-14	0.2568	199	CAA04639.1
bZIP transcription factor RISBZ4-like isoform X2 [Oryza sativa Japonica Group]	74.7	74.7	0.11	5e-14	0.2568	277	XP_015623253.1
bZIP transcription factor RISBZ4-like isoform X1 [Oryza sativa Japonica Group]	74.7	74.7	0.11	5e-14	0.2568	278	XP_015623252.1
Os02g0175100 [Oryza sativa Japonica Group]	74.7	74.7	0.11	8e-14	0.2568	317	BAF07967.1
bZIP transcription factor RISBZ3-like isoform X2 [Oryza sativa Japonica Group]	74.3	74.3	0.11	9e-14	0.2568	297	XP_015625527.1
bZIP transcription factor RISBZ3-like isoform X1 [Oryza sativa Japonica Group]	74.3	74.3	0.11	9e-14	0.2568	298	XP_015625526.1
RITA-1 protein [Oryza sativa]	66.6	66.6	0.11	7e-13	0.2568	87	CAA04641.1
hypothetical protein OsJ_32253 [Oryza sativa Japonica Group]	58.2	58.2	0.11	3e-08	0.2564	359	EEE51302.1
hypothetical protein DAI22_11g035200 [Oryza sativa Japonica Group]	64.3	64.3	0.07	6e-10	0.2553	463	KAF2909561.1
hypothetical protein OsJ_32993 [Oryza sativa Japonica Group]	64.3	64.3	0.07	6e-10	0.2553	464	EEE51664.1
transcription factor TGAL4 isoform X2 [Oryza sativa Japonica Group]	64.3	64.3	0.07	6e-10	0.2553	483	XP_015617801.1
transcription factor TGAL4 isoform X1 [Oryza sativa Japonica Group]	64.3	64.3	0.07	6e-10	0.2553	484	XP_015617800.1
hypothetical protein OsI_35143 [Oryza sativa Indica Group]	64.3	64.3	0.07	7e-10	0.2553	547	EEC67690.1
transcription factor TGAL7 isoform X3 [Oryza sativa Japonica Group]	63.5	63.5	0.07	6e-10	0.2549	395	XP_025876205.1
hypothetical protein OsI_30684 [Oryza sativa Indica Group]	62.8	62.8	0.07	1e-09	0.2549	475	EAZ08419.1
transcription factor TGAL7 isoform X2 [Oryza sativa Japonica Group]	62.8	62.8	0.07	1e-09	0.2549	467	XP_015651203.1
bZIP transcription factor 39 [Oryza sativa Japonica Group]	65.5	65.5	0.09	3e-10	0.2545	646	XP_015640085.1
hypothetical protein EE612_000534 [Oryza sativa]	77.4	77.4	0.09	2e-14	0.2542	347	KAB8080158.1
hypothetical protein OsI_00597 [Oryza sativa Indica Group]	77.8	77.8	0.09	2e-14	0.2542	384	EAY72732.1
putative TGACG-motif binding factor [Oryza sativa Japonica Group]	76.3	76.3	0.09	4e-14	0.2542	336	BAD68116.1
transcription factor HY5 [Oryza sativa Japonica Group]	68.9	68.9	0.09	1e-12	0.2542	203	XP_015617496.1
basic leucine zipper 19 [Oryza sativa Japonica Group]	61.6	61.6	0.11	1e-09	0.2535	272	XP_015642505.1
putative transcription factor [Oryza sativa Japonica Group]	61.6	61.6	0.11	2e-09	0.2535	297	AAL79736.1
hypothetical protein OsI_34441 [Oryza sativa Indica Group]	57	57	0.1	5e-08	0.2535	315	EEC67349.1
hypothetical protein OsJ_29624 [Oryza sativa Japonica Group]	77.8	77.8	0.09	3e-14	0.25	478	EAZ44981.1
hypothetical protein EE612_048275 [Oryza sativa]	76.6	76.6	0.09	3e-14	0.25	376	KAB8110834.1
hypothetical protein OsI_31640 [Oryza sativa Indica Group]	76.6	76.6	0.09	4e-14	0.25	364	EEC84700.1
bZIP transcription factor TRAB1-like [Oryza sativa Japonica Group]	76.6	76.6	0.09	4e-14	0.25	376	XP_015612550.1
hypothetical protein OsI_27076 [Oryza sativa Indica Group]	74.7	74.7	0.09	4e-13	0.25	866	EEC82543.1
transcription factor LG2 isoform X3 [Oryza sativa Japonica Group]	65.9	65.9	0.07	2e-10	0.25	528	XP_015616952.1
uncharacterized protein LOC9270412 isoform X1 [Oryza sativa Japonica Group]	62.8	62.8	0.19	2e-09	0.25	446	XP_015611341.1
hypothetical protein OsI_32072 [Oryza sativa Indica Group]	62.4	62.4	0.19	2e-09	0.25	445	EEC84895.1
uncharacterized protein LOC9270412 isoform X2 [Oryza sativa Japonica Group]	62.4	62.4	0.19	2e-09	0.25	442	XP_015611342.1
hypothetical protein [Oryza sativa Japonica Group]	50.8	50.8	0.05	3e-07	0.25	100	BAD81088.1
transcription factor RF2a-like isoform X2 [Oryza sativa Japonica Group]	72	72	0.15	8e-13	0.2474	325	XP_025876752.1
transcription factor RF2a-like isoform X1 [Oryza sativa Japonica Group]	70.5	70.5	0.15	4e-12	0.2474	400	XP_015613793.1
hypothetical protein EE612_052432 [Oryza sativa]	70.5	70.5	0.15	4e-12	0.2474	400	KAB8113436.1
bZIP transcription factor 44 [Oryza sativa Japonica Group]	68.2	68.2	0.1	1e-12	0.2462	153	XP_015612149.1
Os08g0357300 [Oryza sativa Japonica Group]	55.1	55.1	0.05	8e-09	0.2432	82	BAF23539.1
bZIP transcription factor 16 isoform X1 [Oryza sativa Japonica Group]	73.9	73.9	0.1	3e-13	0.2424	383	XP_015632857.1
bZIP transcription factor 16 isoform X2 [Oryza sativa Japonica Group]	73.9	73.9	0.1	3e-13	0.2424	381	XP_015632862.1
hypothetical protein EE612_029473 [Oryza sativa]	72.8	72.8	0.1	1e-12	0.2424	646	KAB8099425.1
hypothetical protein OsI_19954 [Oryza sativa Indica Group]	72.8	72.8	0.1	2e-12	0.2424	646	EAY98039.1
hypothetical protein OsI_00600 [Oryza sativa Indica Group]	70.9	70.9	0.09	3e-13	0.2414	194	EAY72735.1
transcription factor RF2a-like [Oryza sativa Japonica Group]	72.4	72.4	0.13	1e-12	0.2414	469	XP_015633411.1
OSIGBa0159F11.9 [Oryza sativa]	72.4	72.4	0.13	1e-12	0.2414	471	CAH67385.1
hypothetical protein DAI22_04g182700 [Oryza sativa Japonica Group]	71.2	71.2	0.13	2e-12	0.2414	362	KAF2934712.1
transcription factor TGAL10-like isoform X1 [Oryza sativa Japonica Group]	73.9	73.9	0.13	4e-13	0.241	451	XP_025883354.1
hypothetical protein OsI_28023 [Oryza sativa Indica Group]	73.6	73.6	0.13	4e-13	0.241	399	EEC82988.1
transcription factor TGAL10-like isoform X2 [Oryza sativa Japonica Group]	73.9	73.9	0.13	4e-13	0.241	439	XP_015650459.1
transcription factor TGAL10-like isoform X3 [Oryza sativa Japonica Group]	73.6	73.6	0.13	4e-13	0.241	417	XP_025883355.1
RecName: Full=Transcription factor TGAL10; AltName: Full=bZIP transcription factor 64; Short=OsbZIP64 [Oryza sativa Japonica Group]	73.2	73.2	0.13	5e-13	0.241	389	Q6ZBS8.1
hypothetical protein EE612_042438 [Oryza sativa]	73.2	73.2	0.13	5e-13	0.241	388	KAB8107577.1
light-inducible protein CPRF2 isoform X4 [Oryza sativa Japonica Group]	79.3	79.3	0.11	1e-15	0.2394	245	XP_015620823.1
light-inducible protein CPRF2 isoform X1 [Oryza sativa Japonica Group]	79.3	79.3	0.11	4e-15	0.2394	348	XP_015620819.1
hypothetical protein DAI22_12g202000 [Oryza sativa Japonica Group]	75.1	75.1	0.11	6e-15	0.2394	176	KAF2908698.1
bZIP transcription factor family protein, expressed [Oryza sativa Japonica Group]	75.9	75.9	0.11	7e-15	0.2394	210	ABA99797.2
hypothetical protein DAI22_12g202000 [Oryza sativa Japonica Group]	73.9	73.9	0.11	3e-14	0.2394	198	KAF2908696.1
hypothetical protein OsI_39004 [Oryza sativa Indica Group]	75.9	75.9	0.11	3e-14	0.2394	298	EAY83788.1
light-inducible protein CPRF2 isoform X3 [Oryza sativa Japonica Group]	75.1	75.1	0.11	3e-14	0.2394	267	XP_015620822.1
light-inducible protein CPRF2 isoform X2 [Oryza sativa Japonica Group]	75.9	75.9	0.11	3e-14	0.2394	301	XP_015620821.1
hypothetical protein DAI22_12g176600 [Oryza sativa Japonica Group]	69.7	69.7	0.1	5e-13	0.2381	175	KAF2908326.1
ocs element-binding factor 1 [Oryza sativa Japonica Group]	68.2	68.2	0.1	8e-13	0.2381	145	XP_015619873.1
RecName: Full=Transcription factor TGAL3; AltName: Full=bZIP transcription factor 47; Short=OsbZIP47 [Oryza sativa Japonica Group]	70.9	70.9	0.09	3e-12	0.2381	385	Q5Z6N9.1
hypothetical protein EE612_033240 [Oryza sativa]	70.9	70.9	0.09	3e-12	0.2381	385	KAB8102032.1
hypothetical protein OsJ_20904 [Oryza sativa Japonica Group]	70.9	70.9	0.09	4e-12	0.2381	463	EAZ36566.1
hypothetical protein OsI_22461 [Oryza sativa Indica Group]	70.9	70.9	0.09	4e-12	0.2381	464	EAZ00440.1
transcription factor TGAL3-like isoform X2 [Oryza sativa Japonica Group]	70.9	70.9	0.09	5e-12	0.2381	524	XP_025881815.1
transcription factor TGAL3-like isoform X3 [Oryza sativa Japonica Group]	70.9	70.9	0.09	5e-12	0.2381	524	XP_015642106.2
transcription factor TGAL3-like isoform X1 [Oryza sativa Japonica Group]	70.9	70.9	0.09	5e-12	0.2381	525	XP_015642107.1
hypothetical protein DAI22_06g108300 [Oryza sativa Japonica Group]	70.9	70.9	0.09	5e-12	0.2381	526	KAF2926203.1
bZIP transcription factor 60 [Oryza sativa Japonica Group]	74.3	74.3	0.09	5e-13	0.2373	568	XP_015647746.1
hypothetical protein EE612_040971 [Oryza sativa]	74.3	74.3	0.09	5e-13	0.2373	568	KAB8106576.1
hypothetical protein OsJ_25329 [Oryza sativa Japonica Group]	74.3	74.3	0.09	6e-13	0.2373	923	EEE67681.1
hypothetical protein OsJ_05807 [Oryza sativa Japonica Group]	72.4	72.4	0.09	3e-13	0.2364	267	EEE56523.1
hypothetical protein EE612_053658 [Oryza sativa]	57.8	57.8	0.08	2e-08	0.2364	236	KAB8114321.1
bZIP transcriptional activator RSG-related [Oryza sativa Japonica Group]	58.2	58.2	0.08	4e-08	0.2364	368	AAX95461.1
hypothetical protein OsI_35210 [Oryza sativa Indica Group]	57.4	57.4	0.08	6e-08	0.2364	366	EEC67723.1
hypothetical protein OsJ_13053 [Oryza sativa Japonica Group]	72.4	72.4	0.11	1e-13	0.2361	217	EEE60151.1
hypothetical protein OsI_31740 [Oryza sativa Indica Group]	56.6	56.6	0.09	1e-08	0.2361	173	EEC84743.1
basic leucine zipper 8 [Oryza sativa Japonica Group]	56.6	56.6	0.09	2e-08	0.2361	173	XP_015612405.1
hypothetical protein OsJ_26239 [Oryza sativa Japonica Group]	70.5	70.5	0.17	1e-12	0.2358	269	EAZ41703.1
common plant regulatory factor 1 [Oryza sativa Japonica Group]	82.8	82.8	0.16	4e-16	0.2353	380	XP_015640745.1
hypothetical protein OsI_21038 [Oryza sativa Indica Group]	81.3	81.3	0.16	1e-15	0.2353	380	EAY99081.1
hypothetical protein OsJ_19596 [Oryza sativa Japonica Group]	80.9	122	0.16	2e-15	0.2353	464	EEE64740.1
hypothetical protein EE612_042438 [Oryza sativa]	68.9	68.9	0.13	6e-13	0.2353	158	KAB8107579.1
hypothetical protein OsI_06291 [Oryza sativa Indica Group]	79.7	79.7	0.09	2e-15	0.2333	296	EEC72704.1
Os02g0203000 [Oryza sativa Japonica Group]	79.3	79.3	0.09	5e-15	0.2333	360	BAF08150.1
putative bZIP protein HY5 [Oryza sativa Japonica Group]	74.3	74.3	0.09	2e-14	0.2333	188	BAD15505.1
hypothetical protein DAI22_02g080800 [Oryza sativa Japonica Group]	72	72	0.09	6e-14	0.2333	165	KAF2943660.1
transcription factor HY5 [Oryza sativa Japonica Group]	72.4	72.4	0.09	9e-14	0.2333	199	XP_015623711.1
hypothetical protein OsI_07560 [Oryza sativa Indica Group]	50.4	50.4	0.09	9e-06	0.2333	389	EAY86183.1
hypothetical protein OsJ_07043 [Oryza sativa Japonica Group]	50.4	50.4	0.09	9e-06	0.2333	390	EAZ23347.1
common plant regulatory factor 1 isoform X2 [Oryza sativa Japonica Group]	83.2	83.2	0.17	1e-16	0.233	327	XP_015650481.1
putative G-box binding factor 1 [Oryza sativa Japonica Group]	83.6	83.6	0.17	2e-16	0.233	349	BAD72388.1
common plant regulatory factor 1 isoform X1 [Oryza sativa Japonica Group]	83.6	83.6	0.17	2e-16	0.233	360	XP_015650461.1
OSBZ8 [Oryza sativa Japonica Group]	83.6	83.6	0.17	2e-16	0.233	360	AAB40291.1
G-box binding factor [Oryza sativa Japonica Group]	83.2	83.2	0.17	2e-16	0.233	351	ACJ54926.1
salt-stress inducible bZIP protein [Oryza sativa Indica Group]	84	84	0.18	1e-16	0.2321	360	AAT64973.1
hypothetical protein OsI_03135 [Oryza sativa Indica Group]	84	84	0.18	1e-16	0.2321	374	EAY75247.1
transcription factor VIP1 [Oryza sativa Japonica Group]	59.7	59.7	0.14	9e-09	0.2316	326	XP_015617778.1
putative vsf-1 protein [Oryza sativa Japonica Group]	68.2	68.2	0.15	5e-12	0.23	221	BAD09726.1
hypothetical protein OsJ_01313 [Oryza sativa Japonica Group]	69.7	69.7	0.09	7e-12	0.2295	371	EEE54337.1
hypothetical protein OsI_01405 [Oryza sativa Indica Group]	69.7	69.7	0.09	7e-12	0.2295	371	EEC70410.1
transcription factor TGA2.3 [Oryza sativa Japonica Group]	67.4	67.4	0.09	3e-11	0.2295	329	XP_015621703.1
hypothetical protein OsI_23742 [Oryza sativa Indica Group]	64.7	64.7	0.1	2e-10	0.2295	304	EEC80996.1
bZIP transcription factor 50 [Oryza sativa Japonica Group]	64.7	64.7	0.1	2e-10	0.2295	304	XP_015641141.1
hypothetical protein EE612_035413 [Oryza sativa]	61.2	61.2	0.1	1e-09	0.2295	261	KAB8103146.1
hypothetical protein OsJ_10754 [Oryza sativa Japonica Group]	69.7	69.7	0.14	2e-12	0.2268	274	EAZ26838.1
transcription factor RF2b [Oryza sativa Japonica Group]	70.1	70.1	0.14	4e-12	0.2268	329	XP_015632816.1
hypothetical protein OsI_11463 [Oryza sativa Indica Group]	69.3	69.3	0.14	5e-12	0.2268	303	EAY89914.1
bZIP transcription factor RF2b [Oryza sativa Japonica Group]	69.7	69.7	0.14	5e-12	0.2268	329	AAR28765.1
putative transcription factor [Oryza sativa Japonica Group]	53.1	53.1	0.15	2e-06	0.2268	391	AAM94510.1
transcription factor HBP-1a [Oryza sativa Japonica Group]	75.1	75.1	0.12	9e-14	0.2267	347	XP_015626323.1
hypothetical protein EE612_004780 [Oryza sativa]	82.4	82.4	0.18	4e-16	0.2232	360	KAB8082774.1
hypothetical protein OsI_30119 [Oryza sativa Indica Group]	73.6	73.6	0.2	5e-13	0.2231	435	EAZ07858.1
hypothetical protein EE612_003284 [Oryza sativa]	63.9	63.9	0.08	7e-11	0.2222	188	KAB8081768.1
immune-associated nucleotide-binding protein 9 [Oryza sativa Japonica Group]	42	42	0.28	0.004	0.2216	330	XP_015627137.1
hypothetical protein OsJ_10853 [Oryza sativa Japonica Group]	59.3	59.3	0.12	3e-08	0.2208	1396	EAZ26924.1
chromatin-remodeling ATPase INO80 [Oryza sativa Japonica Group]	58.9	58.9	0.12	4e-08	0.2208	1502	XP_015631475.1
transcriptional activator, putative, expressed [Oryza sativa Japonica Group]	58.5	58.5	0.12	5e-08	0.2208	1457	ABF95950.1
hypothetical protein OsI_30120 [Oryza sativa Indica Group]	68.6	68.6	0.15	9e-12	0.2198	320	EAZ07859.1
transcription factor VIP1 [Oryza sativa Japonica Group]	69.7	69.7	0.15	1e-11	0.2198	464	XP_015651132.1
hypothetical protein OsJ_28152 [Oryza sativa Japonica Group]	67	67	0.15	2e-11	0.2198	272	EEE69091.1
transcription factor VIP1 [Oryza sativa Japonica Group]	68.9	68.9	0.17	8e-12	0.2193	328	XP_015618202.1
hypothetical protein OsI_37568 [Oryza sativa Indica Group]	68.9	68.9	0.17	8e-12	0.2193	332	EAY82358.1
bZIP-like protein [Oryza sativa Japonica Group]	58.2	58.2	0.13	7e-09	0.2184	200	AAO72544.1
Os09g0516200 [Oryza sativa Japonica Group]	69.7	69.7	0.15	6e-12	0.2151	368	BAF25584.1
RF2a [Oryza sativa]	69.3	69.3	0.15	8e-12	0.2151	368	AAC49832.1
transcription factor RF2a [Oryza sativa Japonica Group]	69.3	69.3	0.15	1e-11	0.2151	380	XP_015612692.1
hypothetical protein OsI_32042 [Oryza sativa Indica Group]	69.3	69.3	0.15	1e-11	0.2151	380	EAZ09753.1
hypothetical protein DAI22_01g407300 [Oryza sativa Japonica Group]	65.9	65.9	0.09	2e-10	0.2131	473	KAF2953422.1
transcription factor LG2 isoform X1 [Oryza sativa Japonica Group]	65.9	65.9	0.09	2e-10	0.2131	544	XP_015616930.1
transcription factor LG2 isoform X2 [Oryza sativa Japonica Group]	65.5	65.5	0.09	2e-10	0.2131	539	XP_015616943.1
hypothetical protein OsI_04511 [Oryza sativa Indica Group]	65.5	65.5	0.09	2e-10	0.2131	538	EEC71846.1
hypothetical protein OsJ_32902 [Oryza sativa Japonica Group]	51.2	51.2	0.05	1e-05	0.2121	1042	EEE51623.1
bZIP transcription factor 11 [Oryza sativa Japonica Group]	60.5	60.5	0.11	6e-10	0.2088	163	XP_015622690.1
Vsf-1 protein [Oryza sativa]	63.2	63.2	0.11	1e-10	0.2083	186	AAL78371.1
bZIP transcription factor 44 [Oryza sativa Japonica Group]	73.6	73.6	0.14	2e-14	0.2079	180	XP_015651067.1
uncharacterized protein LOC4349815 [Oryza sativa Japonica Group]	57	57	0.12	8e-08	0.2078	394	XP_015615785.1
hypothetical protein OsI_11236 [Oryza sativa Indica Group]	57.4	57.4	0.09	1e-08	0.2069	173	EAY89699.1
hypothetical protein OsJ_10559 [Oryza sativa Japonica Group]	57.4	57.4	0.09	1e-08	0.2069	196	EAZ26656.1
ocs element-binding factor 1 [Oryza sativa Japonica Group]	56.2	56.2	0.09	2e-08	0.2069	173	XP_015631799.1
DNA-binding factor of bZIP class [Oryza sativa Japonica Group]	56.6	56.6	0.12	6e-09	0.2055	124	AAC49557.1
Os11g0154800 [Oryza sativa Japonica Group]	54.3	54.3	0.12	4e-08	0.2055	124	BAF27631.1
hypothetical protein OsJ_33012 [Oryza sativa Japonica Group]	56.6	56.6	0.12	1e-07	0.2055	398	EEE51668.1
hypothetical protein OsI_35163 [Oryza sativa Indica Group]	53.9	53.9	0.12	1e-07	0.2055	175	EEC67695.1
hypothetical protein OsJ_25592 [Oryza sativa Japonica Group]	62.8	62.8	0.14	6e-10	0.2033	278	EAZ41100.1
hypothetical protein OsI_34053 [Oryza sativa Indica Group]	47.4	47.4	0.09	0.0001	0.2031	799	EAY78948.1
hypothetical protein OsJ_31913 [Oryza sativa Japonica Group]	47.4	47.4	0.09	0.0001	0.2031	816	EEE51151.1
RecName: Full=Homeobox-leucine zipper protein HOX9; AltName: Full=HD-ZIP protein HOX9; AltName: Full=Homeodomain transcription factor HOX9; AltName: Full=OsHB2; AltName: Full=OsHox9 [Oryza sativa Indica Group]	47.4	47.4	0.09	0.0001	0.2031	840	A2Z8L4.2
homeobox-leucine zipper protein HOX9 [Oryza sativa Japonica Group]	47.4	47.4	0.09	0.0001	0.2031	840	XP_015614901.1
homeodomain leucine-zipper protein Hox9 [Oryza sativa Japonica Group]	47.4	47.4	0.09	0.0001	0.2031	840	AAQ98963.1
hypothetical protein DAI22_10g134100 [Oryza sativa Japonica Group]	47.4	47.4	0.09	0.0001	0.2031	840	KAF2914060.1
hypothetical protein OsJ_35497 [Oryza sativa Japonica Group]	42.4	42.4	0.18	0.004	0.2031	345	EEE52899.1
hypothetical protein OsJ_18714 [Oryza sativa Japonica Group]	78.6	78.6	0.43	2e-14	0.2014	516	EEE63889.1
hypothetical protein OsI_20136 [Oryza sativa Indica Group]	78.6	78.6	0.43	2e-14	0.2014	516	EEC79305.1
hypothetical protein OsJ_03780 [Oryza sativa Japonica Group]	67.4	67.4	0.1	2e-12	0.2	163	EAZ13857.1
hypothetical protein OsI_04102 [Oryza sativa Indica Group]	67.4	67.4	0.1	2e-12	0.2	163	EAY76169.1
basic leucine zipper 23 [Oryza sativa Japonica Group]	68.2	68.2	0.1	4e-12	0.2	224	XP_015618027.1
hypothetical protein DAI22_05g178300 [Oryza sativa Japonica Group]	70.5	70.5	0.22	4e-12	0.2	410	KAF2931015.1
hypothetical protein DAI22_05g178300 [Oryza sativa Japonica Group]	70.5	70.5	0.22	4e-12	0.2	438	KAF2931000.1
hypothetical protein OsI_20459 [Oryza sativa Indica Group]	64.3	64.3	0.11	8e-11	0.2	223	EAY98546.1
basic leucine zipper 23 [Oryza sativa Japonica Group]	64.3	64.3	0.11	8e-11	0.2	224	XP_015638714.1
hypothetical protein DAI22_03g385000 [Oryza sativa Japonica Group]	76.3	76.3	0.16	2e-14	0.1961	263	KAF2941953.1
DNA-binding protein EMBP-1 isoform X3 [Oryza sativa Japonica Group]	76.6	76.6	0.16	3e-14	0.1961	340	XP_015632129.1
DNA-binding protein EMBP-1 isoform X2 [Oryza sativa Japonica Group]	76.6	76.6	0.16	3e-14	0.1961	341	XP_015632128.1
DNA-binding protein EMBP-1 isoform X1 [Oryza sativa Japonica Group]	76.6	76.6	0.16	3e-14	0.1961	342	XP_025879814.1
DNA-binding protein EMBP-1 isoform X4 [Oryza sativa Japonica Group]	75.9	75.9	0.16	5e-14	0.1961	339	XP_025879815.1
hypothetical protein OsI_14008 [Oryza sativa Indica Group]	75.5	75.5	0.16	5e-14	0.1961	308	EEC76385.1
DNA-binding protein EMBP-1 isoform X5 [Oryza sativa Japonica Group]	73.9	73.9	0.16	2e-13	0.1961	308	XP_025879816.1
hypothetical protein OsI_27345 [Oryza sativa Indica Group]	75.9	75.9	0.16	5e-14	0.1957	336	EAZ05151.1
Os07g0679500 [Oryza sativa Japonica Group]	70.9	70.9	0.16	2e-12	0.1957	330	BAF22555.1
hypothetical protein DAI22_07g274500 [Oryza sativa Japonica Group]	70.1	70.1	0.16	2e-12	0.1957	288	KAF2924522.1
transcription factor RF2b-like [Oryza sativa Japonica Group]	71.2	71.2	0.16	2e-12	0.1957	380	XP_015646776.1
hypothetical protein OsI_28943 [Oryza sativa Indica Group]	73.2	73.2	0.15	4e-14	0.1944	180	EAZ06695.1
hypothetical protein OsI_37530 [Oryza sativa Indica Group]	58.5	58.5	0.11	6e-09	0.1944	194	EEC68888.1
DNA-binding factor of bZIP class [Oryza sativa Japonica Group]	58.2	58.2	0.11	6e-09	0.1944	195	AAC49558.1
hypothetical protein OsJ_35279 [Oryza sativa Japonica Group]	56.6	56.6	0.11	8e-09	0.1944	135	EAZ19702.1
hypothetical protein DAI22_05g178300 [Oryza sativa Japonica Group]	72.8	72.8	0.36	1e-12	0.1938	501	KAF2931013.1
transcription factor TGAL5 isoform X10 [Oryza sativa Japonica Group]	72.8	72.8	0.36	1e-12	0.1938	533	XP_015639066.1
transcription factor TGAL5 isoform X6 [Oryza sativa Japonica Group]	72.8	72.8	0.36	1e-12	0.1938	537	XP_015639062.2
hypothetical protein OsI_35035 [Oryza sativa Indica Group]	67	67	0.09	1e-10	0.1935	1181	EAY79873.1
transcription factor TGAL5 isoform X14 [Oryza sativa Japonica Group]	75.1	75.1	0.28	2e-13	0.1934	452	XP_025881203.1
BRI1-KD interacting protein 125 [Oryza sativa Japonica Group]	80.5	80.5	0.14	2e-16	0.1932	205	BAD11353.1
DNA-binding protein EMBP-1 [Oryza sativa Japonica Group]	81.3	81.3	0.14	1e-15	0.1932	388	XP_015644731.1
hypothetical protein DAI22_07g071100 [Oryza sativa Japonica Group]	81.3	81.3	0.14	1e-15	0.1932	392	KAF2921924.1
hypothetical protein EE612_037818 [Oryza sativa]	81.3	81.3	0.14	1e-15	0.1932	393	KAB8104749.1
hypothetical protein OsJ_23527 [Oryza sativa Japonica Group]	79.3	79.3	0.14	2e-15	0.1932	284	EEE66787.1
hypothetical protein OsI_25346 [Oryza sativa Indica Group]	79.7	79.7	0.14	2e-15	0.1932	303	EEC81724.1
hypothetical protein DAI22_05g178300 [Oryza sativa Japonica Group]	72.4	72.4	0.35	1e-12	0.1928	475	KAF2931011.1
transcription factor TGAL5 isoform X11 [Oryza sativa Japonica Group]	72.4	72.4	0.35	2e-12	0.1928	508	XP_025881197.1
transcription factor TGAL5 isoform X5 [Oryza sativa Japonica Group]	72.4	72.4	0.35	2e-12	0.1928	556	XP_015639051.1
transcription factor TGAL5 isoform X1 [Oryza sativa Japonica Group]	72.4	72.4	0.35	2e-12	0.1928	560	XP_025881193.1
basic leucine zipper 34 [Oryza sativa Japonica Group]	52	52	0.12	3e-06	0.1923	326	XP_015623493.1
probable splicing factor, arginine/serine-rich 6 [Oryza sativa Japonica Group]	42	42	0.29	0.005	0.1917	342	XP_015627192.1
susceptibility transcription factor RVS1 [Oryza sativa]	64.7	64.7	0.13	4e-11	0.1905	191	AAL87668.1
OSJNBa0080E14.8 [Oryza sativa Japonica Group]	43.5	43.5	0.12	0.002	0.1899	451	CAE02177.2
uncharacterized protein LOC4351546 [Oryza sativa Japonica Group]	50.8	50.8	0.08	1e-05	0.1887	1764	XP_025877668.1
bZIP-like protein [Oryza sativa Japonica Group]	50.8	50.8	0.08	1e-05	0.1887	2367	AAQ19327.1
transcription factor TGAL7 isoform X1 [Oryza sativa Japonica Group]	63.2	63.2	0.33	1e-09	0.1884	475	XP_015651202.1
basic leucine zipper 43 [Oryza sativa Japonica Group]	54.3	54.3	0.13	9e-08	0.1875	169	XP_015624540.1
retrotransposon protein, putative, unclassified [Oryza sativa Japonica Group]	49.3	49.3	0.39	3e-05	0.1875	506	ABA97713.1
hypothetical protein OsJ_00759 [Oryza sativa Japonica Group]	44.7	44.7	0.07	0.0007	0.1875	507	EAZ10917.1
RecName: Full=Homeobox-leucine zipper protein HOX29; AltName: Full=HD-ZIP protein HOX29; AltName: Full=Homeodomain transcription factor HOX29; AltName: Full=OsHox29 [Oryza sativa Indica Group]	44.7	44.7	0.07	0.0009	0.1875	861	A2WLR5.2
homeobox-leucine zipper protein HOX29 [Oryza sativa Japonica Group]	44.7	44.7	0.07	0.0009	0.1875	868	XP_015624690.1
putative homeobox leucine-zipper protein [Oryza sativa Japonica Group]	44.7	44.7	0.07	0.0009	0.1875	886	BAD73204.1
hypothetical protein OsI_00785 [Oryza sativa Indica Group]	44.7	44.7	0.07	0.0009	0.1875	886	EAY72911.1
hypothetical protein OsJ_11861 [Oryza sativa Japonica Group]	44.3	44.3	0.07	0.001	0.1875	807	EEE59568.1
homeobox-leucine zipper protein HOX32 [Oryza sativa Japonica Group]	44.3	44.3	0.07	0.001	0.1875	859	XP_015632484.1
RecName: Full=Homeobox-leucine zipper protein HOX32; AltName: Full=HD-ZIP protein HOX32; AltName: Full=Homeodomain transcription factor HOX32; AltName: Full=OsHox32 [Oryza sativa Indica Group]	44.3	44.3	0.07	0.001	0.1875	859	A2XK30.1
hypothetical protein DAI22_03g267900 [Oryza sativa Japonica Group]	44.3	44.3	0.07	0.001	0.1875	862	KAF2940381.1
SKIP interacting protein 22 [Oryza sativa Indica Group]	42.7	42.7	0.07	0.004	0.1875	855	ACA64837.1
homeobox-leucine zipper protein HOX33 [Oryza sativa Japonica Group]	42.7	42.7	0.07	0.004	0.1875	855	XP_015620816.1
hypothetical protein EE612_060900 [Oryza sativa]	42.7	42.7	0.07	0.004	0.1875	855	KAB8118183.1
Os04g0155000 [Oryza sativa Japonica Group]	41.6	41.6	0.12	0.005	0.1875	326	BAS87823.1
transcription factor TGAL5 isoform X13 [Oryza sativa Japonica Group]	71.6	71.6	0.28	3e-12	0.1868	453	XP_025881199.1
transcription factor TGAL5 isoform X8 [Oryza sativa Japonica Group]	73.9	73.9	0.36	6e-13	0.1867	536	XP_015639064.2
ocs element-binding factor 1 [Oryza sativa Japonica Group]	66.2	66.2	0.12	1e-11	0.1856	182	XP_015641337.1
transcription factor TGAL5 isoform X12 [Oryza sativa Japonica Group]	73.2	73.2	0.35	8e-13	0.1855	507	XP_025881198.1
transcription factor TGAL5 isoform X3 [Oryza sativa Japonica Group]	73.2	73.2	0.35	9e-13	0.1855	559	XP_025881195.1
hypothetical protein LOC_Os11g05640 [Oryza sativa Japonica Group]	47	47	0.08	0.0001	0.1852	345	AAX92727.1
hypothetical protein OsI_35164 [Oryza sativa Indica Group]	47	47	0.08	0.0001	0.1852	359	EEC67696.1
Putative gypsy type transposon, putative [Oryza sativa Japonica Group]	47.4	47.4	0.45	0.0001	0.185	752	AAX95617.1
putative DNA-Binding protein [Oryza sativa Japonica Group]	84	84	0.15	2e-16	0.1848	423	BAC83673.1
hypothetical protein EE612_029798 [Oryza sativa]	79.7	79.7	0.36	7e-15	0.1842	484	KAB8099636.1
retrotransposon protein, putative, unclassified [Oryza sativa Japonica Group]	44.3	44.3	0.41	0.001	0.1831	755	ABA97363.1
Os02g0687500 [Oryza sativa Japonica Group]	42.4	42.4	0.14	0.003	0.1827	318	BAS80346.1
hypothetical protein OsI_08517 [Oryza sativa Indica Group]	42	42	0.14	0.005	0.1827	341	EAY87115.1
BOI-related E3 ubiquitin-protein ligase 1 [Oryza sativa Japonica Group]	42	42	0.14	0.005	0.1827	342	XP_015623087.1
hypothetical protein DAI22_05g178300 [Oryza sativa Japonica Group]	73.9	73.9	0.23	3e-13	0.1824	409	KAF2931016.1
transcription factor TGAL5 isoform X15 [Oryza sativa Japonica Group]	74.3	74.3	0.23	3e-13	0.1824	437	XP_015639069.1
hypothetical protein DAI22_05g178300 [Oryza sativa Japonica Group]	74.3	74.3	0.23	3e-13	0.1824	436	KAF2930998.1
hypothetical protein EE612_053394 [Oryza sativa]	64.3	64.3	0.12	6e-11	0.1818	198	KAB8114153.1
basic leucine zipper 19 [Oryza sativa Japonica Group]	64.3	64.3	0.12	6e-11	0.1818	202	XP_015616102.1
transcription factor TGAL5 isoform X9 [Oryza sativa Japonica Group]	77.4	77.4	0.36	4e-14	0.1814	540	XP_015639065.2
uncharacterized protein LOC107275813 [Oryza sativa Japonica Group]	58.9	58.9	0.15	3e-08	0.1809	426	XP_015635275.1
OSIGBa0101K10.2 [Oryza sativa]	58.9	58.9	0.15	3e-08	0.1809	426	CAH66103.1
hypothetical protein DAI22_05g178300 [Oryza sativa Japonica Group]	77	77	0.36	5e-14	0.1806	500	KAF2931014.1
transcription factor TGAL5 isoform X7 [Oryza sativa Japonica Group]	77	77	0.36	6e-14	0.1806	541	XP_015639063.2
hypothetical protein DAI22_05g178300 [Oryza sativa Japonica Group]	77	77	0.35	5e-14	0.1802	473	KAF2931010.1
hypothetical protein DAI22_05g178300 [Oryza sativa Japonica Group]	77	77	0.35	6e-14	0.1802	506	KAF2931008.1
transcription factor TGAL5 isoform X4 [Oryza sativa Japonica Group]	77	77	0.35	7e-14	0.1802	558	XP_025881196.1
hypothetical protein OsI_02327 [Oryza sativa Indica Group]	69.3	69.3	0.12	8e-13	0.1798	182	EAY74436.1
hypothetical protein OsI_02325 [Oryza sativa Indica Group]	69.3	69.3	0.12	8e-13	0.1798	182	EAY74434.1
hypothetical protein DAI22_05g178300 [Oryza sativa Japonica Group]	76.6	76.6	0.35	7e-14	0.1794	474	KAF2931012.1
hypothetical protein DAI22_05g178300 [Oryza sativa Japonica Group]	76.6	76.6	0.35	8e-14	0.1794	507	KAF2931007.1
transcription factor TGAL5 isoform X2 [Oryza sativa Japonica Group]	76.6	76.6	0.35	9e-14	0.1794	559	XP_025881194.1
hypothetical protein DAI22_05g178300 [Oryza sativa Japonica Group]	70.9	70.9	0.26	3e-12	0.1782	432	KAF2931018.1
basic leucine zipper 23-like [Oryza sativa Japonica Group]	65.5	65.5	0.12	4e-11	0.1772	226	XP_015619735.1
hypothetical protein OsI_37401 [Oryza sativa Indica Group]	65.5	65.5	0.12	3e-10	0.1772	783	EAY82198.1
hypothetical protein OsJ_11886 [Oryza sativa Japonica Group]	43.9	43.9	0.1	0.0002	0.1714	152	EEE59582.1
putative DNA-Binding protein [Oryza sativa Japonica Group]	49.7	49.7	0.11	1e-05	0.1711	277	AAT77925.1
bZIP transcription factor family protein [Oryza sativa Japonica Group]	63.9	63.9	0.16	3e-10	0.1707	329	ABF99473.1
hypothetical protein OsI_15027 [Oryza sativa Indica Group]	58.5	58.5	0.15	3e-08	0.1702	426	EAY93221.1
rolled leaf1, putative, expressed [Oryza sativa Japonica Group]	44.7	44.7	0.09	0.0008	0.1525	626	ABF93575.1
homeobox-leucine zipper protein HOX10 [Oryza sativa Japonica Group]	44.7	44.7	0.09	0.0009	0.1525	839	XP_015632709.1
RecName: Full=Homeobox-leucine zipper protein HOX10; AltName: Full=HD-ZIP protein HOX10; AltName: Full=Homeodomain transcription factor HOX10; AltName: Full=OsHB1; AltName: Full=OsHox10 [Oryza sativa Indica Group]	44.7	44.7	0.09	0.0009	0.1525	839	A2XBL9.2
Putative homeodomain-leucine zipper protein [Oryza sativa Japonica Group]	44.7	44.7	0.09	0.0009	0.1525	857	AAN61485.1
hypothetical protein OsI_09681 [Oryza sativa Indica Group]	44.7	44.7	0.09	0.0009	0.1525	857	EAY88229.1
hypothetical protein EE612_014843 [Oryza sativa]	42.4	42.4	0.09	0.001	0.1525	191	KAB8089823.1
